# Supplementary material for: Rational Design of N-Doped Carbon Aerogel with Well-Defined Micropore Structure to Adsorb Dye from Water for High-Performance Lithium-Ion Battery Cathodes
Source: Gels. 2025 Oct 27;11(11):857. doi: 10.3390/gels11110857 (PMC12652416; doi:10.3390/gels11110857)
Supplement: Supplementary file 1 [file gels-11-00857-s001.zip]

Archive with 2 entries (2 files):
- gels-3930898-supplementary .pdf
- Video S1.mp4
